# Supplementary material for: Pollution Characteristics and Health Risk Assessment of Fluoride and Potentially Toxic Elements in Coal Mine Water of Shanxi Province, North China: A Comparative Analysis of Raw Mine Water and Mine Drainage
Source: Toxics. 2026 Jun 25;14(7):553. doi: 10.3390/toxics14070553 (PMC13417652; doi:10.3390/toxics14070553)
Supplement: Supplementary file 1 [file toxics-14-00553-s001.zip]

Archive with 1 entries (1 files):
- toxics-4365357-supplementary.pdf
